# Supplementary material for: Investigating the genetic basis of salt-tolerance in common bean: a genome-wide association study at the early vegetative stage
Source: Sci Rep. 2024 Mar 4;14:5315. doi: 10.1038/s41598-024-55403-z (PMC10912697; doi:10.1038/s41598-024-55403-z)
Supplement: Supplementary file 2 — Supplementary Tables. [file 41598_2024_55403_MOESM2_ESM.xlsx]

## Sheet: Manuscript details
Investigating the Genetic Basis of Salt-Tolerance in Common Bean: a Genome-Wide Association Study at the Early Vegetative Stage
Lorenzo Raggi1*, Leonardo Caproni1,2, Simona Ciancaleoni1, Roberto D’Amato1, Daniela Businelli1 and Valeria Negri1
1 Dipartimento di Scienze Agrarie Alimentari e Ambientali (DSA3), Università degli Studi di Perugia, Perugia, Italy
2 Present affiliation: Center of Plant Sciences, Scuola Superiore Sant’Anna, Pisa, Italy
* lorenzo.raggi@unipg.it

## Sheet: Table S1
Table S1. Treatment (control and different tested NaCl concentrations), replication, number of seeds per plate and total number of seeds germinated per plate for each tested genotype from day 3 (02/03/2020) to day 7 (06/03/2020) after the beginning of germination test.
			Day 3						Day 4						Day 5						Day 6						Day 7
Treatment	Replication	number of seeds per plate	Pv_011	Pv_051	Pv_052	Pv_055	Pv_098	Pv_100	Pv_011	Pv_051	Pv_052	Pv_055	Pv_098	Pv_100	Pv_011	Pv_051	Pv_052	Pv_055	Pv_098	Pv_100	Pv_011	Pv_051	Pv_052	Pv_055	Pv_098	Pv_100	Pv_011	Pv_051	Pv_052	Pv_055	Pv_098	Pv_100
Control	Replica 1.1	6	4	1	2	6	5	3	6	5	4	6	5	5	6	5	6	6	5	6	6	5	6	6	6	6	6	5	6	6	6	6
Control	Replica 1.2	6	3	3	0	1	2	3	6	4	3	6	5	6	6	4	5	6	6	6	6	5	5	6	6	6	6	5	5	6	6	6
Control	Replica 2.1	6	5	2	1	4	6	2	6	6	2	6	6	5	6	6	3	6	6	6	6	6	4	6	6	6	6	6	4	6	6	6
Control	Replica 2.2	6	6	1	1	5	3	3	6	4	2	6	5	4	6	5	3	6	5	5	6	6	3	6	5	6	6	6	4	6	6	6
Control	Replica 3.1	6	5	2	0	4	3	0	6	6	1	5	6	4	6	6	4	5	6	6	6	6	4	6	6	6	6	6	4	6	6	6
Control	Replica 3.2	6	2	6	3	6	5	3	6	6	5	6	6	4	6	6	5	6	6	6	6	6	5	6	6	6	6	6	5	6	6	6
NaCl 50 mM	Replica 1.1	6	5	1	2	5	2	2	6	4	4	6	5	4	6	4	4	6	6	6	6	4	4	6	6	6	6	4	4	6	6	6
NaCl 50 mM	Replica 1.2	6	3	4	0	6	6	1	6	5	1	6	6	4	6	5	2	6	6	5	6	5	2	6	6	6	6	5	2	6	6	6
NaCl 50 mM	Replica 2.1	6	5	4	0	3	5	1	6	6	3	6	6	5	6	6	5	6	6	6	6	6	5	6	6	6	6	6	5	6	6	6
NaCl 50 mM	Replica 2.2	6	4	3	3	5	5	1	5	6	4	6	5	4	5	6	4	6	5	6	5	6	5	6	5	6	5	6	5	6	6	6
NaCl 50 mM	Replica 3.1	6	6	3	0	5	6	2	6	4	0	6	6	6	6	5	0	6	6	6	6	5	1	6	6	6	6	6	1	6	6	6
NaCl 50 mM	Replica 3.2	6	6	5	1	4	5	6	6	5	1	5	5	6	6	6	2	6	5	6	6	6	3	6	6	6	6	6	3	6	6	6
NaCl 100 mM	Replica 1.1	6	5	4	2	5	5	1	6	5	2	6	6	6	6	5	2	6	6	6	6	5	2	6	6	6	6	5	3	6	6	6
NaCl 100 mM	Replica 1.2	6	5	0	0	6	5	5	6	4	0	6	6	6	6	5	0	6	6	6	6	5	0	6	6	6	6	5	1	6	6	6
NaCl 100 mM	Replica 2.1	6	6	4	2	6	4	3	6	5	4	6	5	6	6	6	4	6	6	6	6	6	4	6	6	6	6	6	4	6	6	6
NaCl 100 mM	Replica 2.2	6	6	5	4	6	1	4	6	5	5	6	4	6	6	5	6	6	4	6	6	6	6	6	5	6	6	6	6	6	5	6
NaCl 100 mM	Replica 3.1	6	5	5	1	6	2	1	5	6	2	6	5	4	5	6	2	6	6	5	6	6	3	6	6	5	6	6	3	6	6	5
NaCl 100 mM	Replica 3.2	6	6	3	3	6	2	2	6	5	3	6	3	5	6	5	3	6	4	5	6	5	4	6	4	5	6	5	4	6	4	6
NaCl 150 mM	Replica 1.1	6	3	3	1	5	1	2	6	3	2	6	4	4	6	3	3	6	4	6	6	4	3	6	4	6	6	3	3	6	5	6
NaCl 150 mM	Replica 1.2	6	5	3	2	6	4	1	6	5	2	6	5	4	6	5	2	6	5	5	6	5	2	6	5	6	6	6	2	6	6	6
NaCl 150 mM	Replica 2.1	6	6	2	0	5	5	2	6	3	0	6	6	2	6	3	0	6	6	5	6	4	0	6	6	5	6	4	1	6	6	5
NaCl 150 mM	Replica 2.2	6	6	2	2	6	3	1	6	5	3	6	5	4	6	5	3	6	5	6	6	5	3	6	5	6	6	5	3	6	5	6
NaCl 150 mM	Replica 3.1	6	6	1	0	6	3	1	6	3	0	6	6	4	6	4	1	6	6	6	6	4	2	6	6	6	6	5	2	6	6	6
NaCl 150 mM	Replica 3.2	6	2	2	1	5	3	2	6	5	2	6	5	3	6	6	2	6	5	5	6	6	2	6	5	6	6	6	2	6	5	6

## Sheet: Table S2
Table S2. ANOVA for (A) shoot dry weight (SDW) and (B) root dry weight (RDW) of 4 common bean entries (Entry) under three treatments (Treat) and replicated in three blocks (B).
(A) SDW	Df	Sum Sq	Mean Sq	F value	Pr(>F)
Entry	3	0.7165	0.2388	31.696	3.59e-13	***
Treat	2	0.7947	0.3973	52.732	7.87e-15	***
Block	2	0.0197	0.0098	1.305	0.2775
Entry:Treat	6	0.1218	0.0203	2.694	0.0204	*
Entry:Block	6	0.0734	0.0122	1.624	0.1528
Treat:Block	4	0.0574	0.0144	1.906	0.1188
Entry:Treat:Block	12	0.1136	0.0095	1.256	0.2634
Residuals	72	0.5425	0.0075
(B) RDW	Df	Sum Sq	Mean Sq	F value	Pr(>F)
Entry	3	0.4997	0.1666	6.994	0.000341	***
Treat	2	1.1512	0.5756	24.167	9.33e-09	***
Block	2	0.0455	0.0227	0.954	0.38992
Entry:Treat	6	0.0809	0.0135	0.566	0.755766
Entry:Block	6	0.0574	0.0096	0.402	0.875498
Treat:Block	4	0.0397	0.0099	0.417	0.795835
Entry:Treat:Bl	12	0.2479	0.0207	0.867	0.582874
Residuals	72	1.7149	0.0238

## Sheet: Table S3
Table S3. List of the genotypes selected to perform seed germination test under different salt stress conditions.
Genotype	Common Name	Status	Continent	Genepool	Structure assign.	Growth habit	Phaseolin
Pv_011	PHA285	Landrace	Europe	Mesoamerican	K1	Climbing	S
Pv_051	Ballin de loto	Landrace	Europe	Andean	K2	Climbing	C
Pv_052	Faxeu de Milan	Landrace	Europe	Andean	K2	Climbing	C
Pv_055	Noire Hatif De Belgique	Landrace	Europe	Mesoamerican	K1	Bush-Indeterminate	S
Pv_098	Midas	Landrace	America, South	Andean	K2	Bush-Indeterminate	T
Pv_100	SOLIBAM_Line_11	Breeding line	Europe	Andean	K2	Bush	C

## Sheet: Table S4
Table S4. Shoot dry mass of three biological replicates grown under control and salt stress condition in hydroponic. Genotype names corresponds to those of NCBI BioSample accessions and of Raw DNA ddRAD sequencing.
Genotype	Control_ShDryMass_1	Control_ShDryMass_2	Control_ShDryMass_3	Stress_ShDryMass_1	Stress_ShDryMass_2	Stress_ShDryMass_3
Pv_002	0.217	0.212	0.268	0.199	0.227	0.213
Pv_003	0.479	0.364	0.35	0.182	0.146	0.164
Pv_005	0.308	0.247	0.214	0.188	0.165	0.168
Pv_006	0.366	0.288	0.195	0.119	0.11	0.152
Pv_007	0.278	0.323	0.3	0.288	0.212	0.238
Pv_008	0.265	0.24	0.315	0.205	0.179	0.219
Pv_011	0.511	0.595	0.679	0.145	0.185	0.226
Pv_012	0.207	0.244	0.198	0.108	0.128	0.147
Pv_013	0.334	0.345	0.414	0.167	0.194	0.207
Pv_014	0.447	0.433	0.418	0.394	0.321	0.268
Pv_015	0.312	0.21	0.254	0.082	0.093	0.071
Pv_016	0.391	0.519	0.262	0.214	0.248	0.202
Pv_017	0.26	0.317	0.325	0.061	0.049	0.033
Pv_018	0.109	0.098	0.137	0.094	0.088	0.075
Pv_019	0.571	0.658	0.745	0.254	0.202	0.182
Pv_022	0.375	0.316	0.289	0.183	0.19	0.151
Pv_023	0.604	0.382	0.389	0.177	0.118	0.138
Pv_024	0.205	0.25	0.316	0.295	0.239	0.302
Pv_025	0.537	0.356	0.446	0.238	0.158	0.194
Pv_026	0.273	0.297	0.376	0.173	0.22	0.166
Pv_030	0.187	0.226	0.183	0.104	0.128	0.09
Pv_033	0.223	0.302	0.262	0.181	0.192	0.203
Pv_034	0.394	0.247	0.32	0.208	0.207	0.207
Pv_035	0.255	0.274	0.265	0.198	0.198	0.244
Pv_036	0.297	0.363	0.281	0.113	0.122	0.149
Pv_037	0.304	0.242	0.259	0.253	0.317	0.252
Pv_038	0.495	0.269	0.393	0.1	0.125	0.109
Pv_040	0.338	0.433	0.356	0.272	0.213	0.244
Pv_041	0.498	0.431	0.615	0.217	0.168	0.175
Pv_043	0.348	0.123	0.397	0.187	0.162	0.236
Pv_044	0.392	0.432	0.412	0.223	0.224	0.224
Pv_046	0.352	0.421	0.387	0.151	0.182	0.152
Pv_047	0.123	0.143	0.152	0.162	0.13	0.112
Pv_048	0.601	0.562	0.76	0.179	0.143	0.161
Pv_052	0.213	0.253	0.174	0.167	0.178	0.189
Pv_053	0.35	0.292	0.321	0.251	0.172	0.211
Pv_054	0.413	0.291	0.305	0.249	0.197	0.189
Pv_055	0.37	0.332	0.414	0.189	0.262	0.21
Pv_059	0.393	0.343	0.49	0.174	0.216	0.195
Pv_060	0.253	0.207	0.236	0.191	0.157	0.137
Pv_061	0.905	0.646	0.758	0.115	0.087	0.091
Pv_063	0.217	0.194	0.172	0.023	0.023	0.023
Pv_064	0.147	0.203	0.138	0.143	0.115	0.098
Pv_066	0.138	0.131	0.145	0.172	0.137	0.131
Pv_067	0.247	0.313	0.205	0.186	0.224	0.177
Pv_068	0.226	0.224	0.225	0.239	0.247	0.231
Pv_069	0.162	0.203	0.158	0.228	0.182	0.158
Pv_070	0.132	0.136	0.139	0.164	0.202	0.2
Pv_071	0.279	0.282	0.285	0.19	0.254	0.187
Pv_072	0.205	0.287	0.23	0.305	0.326	0.316
Pv_074	0.327	0.286	0.26	0.208	0.19	0.262
Pv_075	0.197	0.185	0.191	0.153	0.186	0.163
Pv_076	0.332	0.338	0.273	0.298	0.242	0.241
Pv_078	0.161	0.108	0.199	0.094	0.112	0.103
Pv_079	0.193	0.208	0.178	0.063	0.046	0.05
Pv_080	0.168	0.145	0.156	0.117	0.053	0.148
Pv_082	0.224	0.305	0.264	0.116	0.05	0.143
Pv_083	0.244	0.299	0.253	0.257	0.208	0.209
Pv_085	0.122	0.135	0.156	0.079	0.074	0.101
Pv_087	0.255	0.199	0.215	0.105	0.193	0.151
Pv_088	0.09	0.087	0.089	0.106	0.094	0.095
Pv_090	0.267	0.221	0.212	0.254	0.209	0.202
Pv_092	0.574	0.456	0.408	0.289	0.315	0.332
Pv_093	0.033	0.036	0.03	0.107	0.134	0.114
Pv_094	0.349	0.387	0.31	0.284	0.231	0.223
Pv_096	0.488	0.401	0.315	0.329	0.29	0.269
Pv_097	0.239	0.173	0.19	0.143	0.18	0.138
Pv_098	0.058	0.05	0.074	0.095	0.121	0.111
Pv_101	0.092	0.107	0.122	0.237	0.196	0.154
Pv_102	0.445	0.375	0.41	0.298	0.267	0.244
Pv_103	0.278	0.273	0.268	0.15	0.17	0.189
Pv_104	0.235	0.225	0.259	0.077	0.133	0.164
Pv_105	0.173	0.147	0.16	0.193	0.13	0.068
Pv_106	0.359	0.263	0.288	0.232	0.265	0.227
Pv_107	0.152	0.191	0.149	0.129	0.137	0.145
Pv_108	0.243	0.195	0.237	0.13	0.016	0.073
Pv_109	0.237	0.192	0.178	0.106	0.134	0.165
Pv_110	0.204	0.3	0.241	0.155	0.154	0.192
Pv_111	0.434	0.31	0.344	0.263	0.332	0.303
Pv_112	0.119	0.093	0.106	0.194	0.171	0.239
Pv_114	0.293	0.236	0.206	0.148	0.176	0.161
Pv_115	0.067	0.083	0.061	0.357	0.371	0.343
Pv_117	0.256	0.245	0.24	0.234	0.19	0.169
Pv_119	0.096	0.039	0.068	0.098	0.078	0.07
Pv_120	0.264	0.207	0.187	0.183	0.146	0.145
Pv_121	0.314	0.486	0.4	0.059	0.074	0.051
Pv_123	0.165	0.134	0.106	0.072	0.062	0.089
Pv_124	0.279	0.351	0.244	0.305	0.184	0.242
Pv_125	0.314	0.393	0.279	0.149	0.142	0.186
Pv_126	0.337	0.273	0.269	0.142	0.179	0.133
Pv_127	0.324	0.218	0.231	0.097	0.077	0.093
Pv_128	0.171	0.23	0.285	0.213	0.269	0.218
Pv_129	0.437	0.364	0.346	0.005	0.003	0.002
Pv_131	0.112	0.104	0.12	0.08	0.08	0.08
Pv_132	0.285	0.247	0.349	0.224	0.233	0.309
Pv_133	0.339	0.243	0.284	0.271	0.224	0.277
Pv_134	0.105	0.073	0.084	0.085	0.088	0.11
Pv_135	0.37	0.536	0.424	0.033	0.026	0.03
Pv_136	0.263	0.211	0.217	0.109	0.078	0.136
Pv_138	0.18	0.222	0.148	0.136	0.087	0.11
Pv_139	0.212	0.344	0.316	0.175	0.216	0.176
Pv_140	0.162	0.185	0.147	0.04	0.055	0.045
Pv_141	0.209	0.14	0.164	0.261	0.205	0.173
Pv_142	0.577	0.456	0.801	0.377	0.364	0.371
Pv_143	0.61	0.517	0.564	0.099	0.137	0.118
Pv_144	0.444	0.38	0.351	0.313	0.183	0.248
Pv_145	0.236	0.295	0.241	0.28	0.228	0.201
Pv_146	0.369	0.448	0.461	0.194	0.222	0.277
Pv_147	0.324	0.264	0.246	0.203	0.256	0.229
Pv_148	0.532	0.543	0.664	0.363	0.305	0.281
Pv_149	0.463	0.572	0.412	0.378	0.325	0.388
Pv_150	0.294	0.203	0.212	0.36	0.302	0.375
Pv_153	0.206	0.186	0.265	0.218	0.159	0.202
Pv_155	0.193	0.267	0.23	0.15	0.188	0.148
Pv_157	0.197	0.243	0.172	0.214	0.243	0.263
Pv_158	0.176	0.209	0.169	0.302	0.25	0.238
Pv_162	0.465	0.446	0.53	0.511	0.31	0.407
Pv_165	0.312	0.146	0.251	0.266	0.297	0.295
Pv_166	0.316	0.404	0.385	0.193	0.16	0.225
Pv_167	0.173	0.127	0.137	0.128	0.116	0.146
Pv_169	0.422	0.425	0.535	0.162	0.19	0.239
Pv_170	0.208	0.26	0.265	0.149	0.232	0.182
Pv_173	0.324	0.342	0.274	0.209	0.108	0.178
Pv_176	0.403	0.328	0.306	0.267	0.257	0.218
Pv_177	0.384	0.299	0.485	0.15	0.119	0.126
Pv_178	0.199	0.195	0.243	0.24	0.271	0.222
Pv_179	0.368	0.296	0.332	0.185	0.234	0.136
Pv_181	0.513	0.652	0.446	0.192	0.172	0.152
Pv_182	0.159	0.14	0.196	0.206	0.178	0.167
Pv_183	0.337	0.302	0.421	0.293	0.235	0.264

## Sheet: Table S5
Table S5. Root dry mass of three biological replicates grown under control and salt stress condition in hydroponic. Genotype names corresponds to those of NCBI BioSample accessions and of Raw DNA ddRAD sequencing. reads are available at the European Nucleotide archive.
Genotype	Control_RootDryMass_1	Control_RootDryMass_2	Control_RootDryMass_3	Stress_RootDryMass_1	Stress_RootDryMass_2	Stress_RootDryMass_3
Pv_002	0.033	0.032	0.039	0.035	0.035	0.035
Pv_003	0.104	0.11	0.083	0.036	0.046	0.041
Pv_005	0.084	0.067	0.06	0.037	0.045	0.039
Pv_006	0.073	0.058	0.031	0.036	0.039	0.041
Pv_007	0.039	0.061	0.05	0.068	0.056	0.073
Pv_008	0.064	0.05	0.093	0.065	0.052	0.061
Pv_011	0.098	0.098	0.098	0.031	0.027	0.034
Pv_012	0.025	0.038	0.031	0.038	0.037	0.036
Pv_013	0.08	0.077	0.1	0.037	0.04	0.046
Pv_014	0.104	0.089	0.075	0.076	0.062	0.064
Pv_015	0.054	0.049	0.043	0.028	0.027	0.03
Pv_016	0.082	0.113	0.051	0.054	0.066	0.046
Pv_017	0.052	0.062	0.063	0.025	0.02	0.02
Pv_018	0.031	0.034	0.038	0.026	0.021	0.024
Pv_019	0.119	0.137	0.156	0.06	0.048	0.041
Pv_022	0.123	0.104	0.101	0.048	0.053	0.045
Pv_023	0.141	0.089	0.095	0.051	0.043	0.04
Pv_024	0.05	0.059	0.072	0.053	0.065	0.08
Pv_025	0.148	0.095	0.121	0.061	0.042	0.05
Pv_026	0.046	0.045	0.055	0.034	0.041	0.035
Pv_030	0.046	0.071	0.057	0.029	0.036	0.026
Pv_033	0.051	0.068	0.056	0.061	0.055	0.049
Pv_034	0.088	0.061	0.075	0.066	0.075	0.07
Pv_035	0.07	0.066	0.068	0.068	0.067	0.082
Pv_036	0.052	0.067	0.053	0.045	0.036	0.035
Pv_037	0.078	0.062	0.068	0.066	0.077	0.075
Pv_038	0.095	0.059	0.078	0.043	0.03	0.042
Pv_040	0.058	0.074	0.062	0.083	0.065	0.067
Pv_041	0.096	0.084	0.119	0.046	0.032	0.047
Pv_043	0.08	0.029	0.117	0.045	0.039	0.055
Pv_044	0.064	0.08	0.072	0.032	0.099	0.065
Pv_046	0.112	0.102	0.107	0.041	0.045	0.04
Pv_047	0.04	0.04	0.048	0.039	0.031	0.028
Pv_048	0.152	0.129	0.189	0.031	0.035	0.033
Pv_052	0.042	0.047	0.037	0.047	0.041	0.034
Pv_053	0.111	0.073	0.092	0.128	0.08	0.104
Pv_054	0.153	0.121	0.073	0.055	0.038	0.039
Pv_055	0.092	0.087	0.107	0.053	0.038	0.043
Pv_059	0.064	0.055	0.078	0.038	0.031	0.035
Pv_060	0.089	0.072	0.075	0.044	0.047	0.043
Pv_061	0.174	0.125	0.145	0.041	0.033	0.032
Pv_063	0.057	0.042	0.046	0.01	0.014	0.012
Pv_064	0.028	0.043	0.022	0.04	0.032	0.028
Pv_066	0.036	0.035	0.037	0.048	0.039	0.03
Pv_067	0.051	0.064	0.042	0.061	0.052	0.049
Pv_068	0.07	0.049	0.044	0.05	0.048	0.053
Pv_069	0.045	0.035	0.045	0.043	0.034	0.04
Pv_070	0.041	0.045	0.049	0.035	0.05	0.049
Pv_071	0.034	0.041	0.047	0.033	0.047	0.037
Pv_072	0.061	0.112	0.091	0.073	0.072	0.073
Pv_074	0.063	0.055	0.051	0.051	0.049	0.065
Pv_075	0.026	0.053	0.039	0.052	0.043	0.036
Pv_076	0.049	0.065	0.051	0.07	0.048	0.055
Pv_078	0.045	0.056	0.052	0.021	0.055	0.038
Pv_079	0.043	0.047	0.04	0.027	0.025	0.021
Pv_080	0.029	0.053	0.041	0.057	0.029	0.049
Pv_082	0.065	0.058	0.062	0.054	0.055	0.067
Pv_083	0.048	0.061	0.052	0.058	0.046	0.045
Pv_085	0.033	0.033	0.042	0.036	0.045	0.035
Pv_087	0.05	0.039	0.033	0.018	0.053	0.041
Pv_088	0.041	0.024	0.032	0.052	0.042	0.035
Pv_090	0.058	0.05	0.045	0.086	0.07	0.068
Pv_092	0.092	0.074	0.064	0.056	0.067	0.062
Pv_093	0.013	0.013	0.013	0.033	0.035	0.039
Pv_094	0.071	0.082	0.06	0.059	0.046	0.053
Pv_096	0.102	0.08	0.058	0.077	0.066	0.06
Pv_097	0.045	0.042	0.036	0.042	0.052	0.029
Pv_098	0.017	0.014	0.021	0.033	0.031	0.036
Pv_101	0.025	0.035	0.045	0.059	0.048	0.037
Pv_102	0.074	0.05	0.062	0.09	0.107	0.084
Pv_103	0.079	0.08	0.081	0.102	0.069	0.069
Pv_104	0.082	0.087	0.078	0.075	0.058	0.056
Pv_105	0.047	0.045	0.046	0.058	0.051	0.045
Pv_106	0.073	0.054	0.057	0.037	0.052	0.028
Pv_107	0.03	0.038	0.033	0.034	0.033	0.031
Pv_108	0.049	0.04	0.045	0.012	0.026	0.019
Pv_109	0.056	0.045	0.043	0.034	0.051	0.047
Pv_110	0.074	0.087	0.069	0.06	0.048	0.058
Pv_111	0.079	0.057	0.064	0.076	0.094	0.072
Pv_112	0.094	0.054	0.074	0.076	0.069	0.048
Pv_114	0.057	0.046	0.044	0.029	0.034	0.026
Pv_115	0.04	0.051	0.032	0.01	0.103	0.106
Pv_117	0.067	0.054	0.049	0.078	0.062	0.049
Pv_119	0.034	0.042	0.038	0.049	0.039	0.034
Pv_120	0.054	0.043	0.039	0.058	0.038	0.033
Pv_121	0.038	0.084	0.061	0.029	0.035	0.025
Pv_123	0.032	0.026	0.023	0.017	0.016	0.015
Pv_124	0.07	0.088	0.052	0.076	0.059	0.06
Pv_125	0.061	0.075	0.054	0.055	0.03	0.045
Pv_126	0.053	0.041	0.043	0.035	0.036	0.042
Pv_127	0.103	0.104	0.106	0.052	0.045	0.036
Pv_128	0.047	0.056	0.071	0.053	0.079	0.063
Pv_129	0.063	0.086	0.109	0.001	0.002	0.001
Pv_131	0.019	0.02	0.017	0.019	0.019	0.02
Pv_132	0.057	0.05	0.072	0.058	0.065	0.08
Pv_133	0.054	0.071	0.04	0.054	0.044	0.047
Pv_134	0.031	0.035	0.027	0.026	0.022	0.027
Pv_135	0.066	0.095	0.075	0.012	0.01	0.01
Pv_136	0.061	0.068	0.045	0.039	0.022	0.035
Pv_138	0.033	0.036	0.024	0.016	0.018	0.014
Pv_139	0.033	0.06	0.046	0.045	0.048	0.044
Pv_140	0.155	0.142	0.203	0.014	0.034	0.028
Pv_141	0.054	0.044	0.043	0.065	0.052	0.049
Pv_142	0.101	0.087	0.081	0.087	0.083	0.085
Pv_143	0.095	0.082	0.088	0.025	0.031	0.028
Pv_144	0.108	0.064	0.085	0.063	0.039	0.05
Pv_145	0.058	0.09	0.072	0.076	0.061	0.052
Pv_146	0.063	0.079	0.071	0.044	0.041	0.051
Pv_147	0.124	0.097	0.042	0.041	0.064	0.052
Pv_148	0.115	0.11	0.144	0.093	0.095	0.089
Pv_149	0.109	0.134	0.095	0.094	0.096	0.105
Pv_150	0.054	0.043	0.049	0.085	0.067	0.074
Pv_153	0.027	0.037	0.047	0.047	0.042	0.041
Pv_155	0.053	0.063	0.058	0.036	0.045	0.043
Pv_157	0.046	0.059	0.04	0.12	0.054	0.061
Pv_158	0.046	0.052	0.061	0.074	0.067	0.06
Pv_162	0.089	0.116	0.111	0.126	0.094	0.099
Pv_165	0.048	0.041	0.039	0.045	0.048	0.06
Pv_166	0.062	0.071	0.077	0.049	0.051	0.047
Pv_167	0.032	0.025	0.036	0.039	0.031	0.036
Pv_169	0.091	0.096	0.122	0.043	0.047	0.06
Pv_170	0.046	0.06	0.056	0.046	0.063	0.049
Pv_173	0.082	0.079	0.066	0.052	0.054	0.036
Pv_176	0.09	0.074	0.073	0.078	0.063	0.064
Pv_177	0.065	0.051	0.081	0.036	0.037	0.037
Pv_178	0.037	0.044	0.037	0.045	0.055	0.044
Pv_179	0.067	0.067	0.067	0.061	0.046	0.076
Pv_181	0.103	0.129	0.089	0.046	0.047	0.049
Pv_182	0.027	0.024	0.034	0.047	0.045	0.037
Pv_183	0.052	0.046	0.065	0.068	0.032	0.05
